# Supplementary material for: Cell Labeling with 15-YNE Is Useful for Tracking Protein Palmitoylation and Metabolic Lipid Flux in the Same Sample
Source: Molecules. 2025 Jan 17;30(2):377. doi: 10.3390/molecules30020377 (PMC11767944; doi:10.3390/molecules30020377)
Supplement: Supplementary file 1 [file molecules-30-00377-s001.zip]

Archive with 4 entries (4 files):
- Supplement 4.pptx
- Supplement 1 alignment_manhattan-distance.pdf
- Supplement 2 -Lipidomics 15YNE.xlsx
- Supplement 3.pptx
