# Supplementary material for: Cell Labeling with 15-YNE Is Useful for Tracking Protein Palmitoylation and Metabolic Lipid Flux in the Same Sample
Source: Molecules. 2025 Jan 17;30(2):377. doi: 10.3390/molecules30020377 (PMC11767944; doi:10.3390/molecules30020377)
Supplement: Supplementary file 1 [file molecules-30-00377-s001.zip › Supplement 2 -Lipidomics 15YNE.xlsx]

## Sheet: Extraction protocols
Extraction protocol - lipidomics - 50 µL of sample in a 1.5 mL tube (Sarstedt, Nümbrecht, Germany) + 75 µL of internal standards solved in methanol + 250 µL of MTBE + 10 µL of 50 mM ammonium formate solution - Vortexing for 1 min - Centrifugation for 5 min at 18,213 x g and 4 °C - Transfer the upper layer (organic layer) into a glass vial - Re-extract the lower layer (water layer) with 100 µL MTB…

## Sheet: Materials
Reference and internal standards see the respective method details
Material	Purity	Vendor
Acetonitrile	LC-MS grade	CR
Ammonium formate	for mass spectrometry, ≥ 99.0 %	SA
Formic acid	98-100 %	AC
Isopropanol	LC-MS grade	CR
Methanol	LC-MS grade	CR
Methyl-tert butyl ether	HPLC grade	CR
Water	LC-MS grade	CR
AC = AppliChem, Darmstadt, Germany
CR = Carl Roth, Karlsruhe, Germany
SA = Sigma Aldrich, Munich, Germany

## Sheet: Lipidomics
LC-MS/MS Instrumentation and Analysis
Instrumentation
HPLC:	Thermo Vanquish Horizon
MS:	Thermo Orbitrap Exploris 480
Mode	H-ESI - positive and negative electrospray ionization
Column	Zorbax RRHD Eclipse Plus C8 2.1 x 50 mm, 1.8µm (Agilent)
Pre-column	Zorbax Eclipse Plus C8 2.1 mm, 1.8 µm (Agilent)
Analysis
Data Acquisition	Xcalibur 4.4
Data Evaluation	TraceFinder 5.1
Method	Scan + ddMS2
LC parameters
Solvents
A	Water + 0,1 % formic acid + 10 mM ammonium formate
B	Acetonitrile:isopropanol (2:3) + 0.1% formic acid
Gradient Elution
Time [min]	A [%]	B [%]	Flowrate [mL/min]
0	75	25	0.3
0.3	75	25	0.3
1.5	20	80	0.3
11	0	100	0.3
12	0	100	0.3
12.5	75	25	0.3
14	75	25	0.3
Injection Volume
Positive Ionization Mode	2 µL
Negative Ionization Mode	5 µL
Positive Ionization					Negative Ionization
MS parameters					MS parameters
Ion Source					Ion Source
Parameters	Value				Parameters	Value
Ion Source Type:	H-ESI				Ion Source Type:	H-ESI
Spray Voltage:	Static				Spray Voltage:	Static
Positive Ion (V):	3000				Positive Ion (V):	3000
Negative Ion (V):	2500				Negative Ion (V):	2500
Gas Mode:	Static				Gas Mode:	Static
Sheath Gas (Arb):	40				Sheath Gas (Arb):	40
Aux Gas (Arb):	20				Aux Gas (Arb):	20
Sweep Gas (Arb):	0				Sweep Gas (Arb):	0
Ion Transfer Tube Temp (°C):	260				Ion Transfer Tube Temp (°C):	260
Vaporizer Temp (°C):	290				Vaporizer Temp (°C):	290
MS Global Settings					MS Global Settings
Parameters	Value				Parameters	Value
Infusion Mode:	Liquid Chromatography				Infusion Mode:	Liquid Chromatography
Expected LC Peak Width (s):	6				Expected LC Peak Width (s):	6
Advanced Peak Determination:	TRUE				Advanced Peak Determination:	TRUE
Mild Trapping:	TRUE				Mild Trapping:	TRUE
Default Charge State:	1				Default Charge State:	1
Enable Xcalibur AcquireX method configurations:	TRUE				Enable Xcalibur AcquireX method configurations:	TRUE
Internal Mass Calibration:	RunStart EASY-IC™				Internal Mass Calibration:	RunStart EASY-IC™
Settings for Full Scan					Settings for Full Scan
Orbitrap Resolution:	120000				Orbitrap Resolution:	120000
Scan Range (m/z):	180-1500				Scan Range (m/z):	180-1500
RF Lens (%):	25				RF Lens (%):	25
AGC Target:	Custom				AGC Target:	Custom
Normalized AGC Target (%):	100				Normalized AGC Target (%):	100
Maximum Injection Time Mode:	Auto				Maximum Injection Time Mode:	Auto
Microscans:	1				Microscans:	1
Data Type:	Profile				Data Type:	Profile
Polarity:	Positive				Polarity:	Negative
Source Fragmentation:	Disabled				Source Fragmentation:	Disabled
Filters					Filters
Intensity					Intensity
Filter Type:	Intensity Threshold				Filter Type:	Intensity Threshold
Intensity Threshold:	5000				Intensity Threshold:	5000
Dynamic Exclusion					Dynamic Exclusion
Dynamic Exclusion Mode:	Custom				Dynamic Exclusion Mode:	Custom
Exclude after n times:	1				Exclude after n times:	1
Exclusion duration (s):	5				Exclusion duration (s):	5
Mass Tolerance:	ppm				Mass Tolerance:	ppm
Low	10				Low	10
High	10				High	10
Exclude isotopes:	TRUE				Exclude isotopes:	TRUE
Perform dependent scan on single charge state per precursor only:	FALSE				Perform dependent scan on single charge state per precursor only:	FALSE
Targeted Mass					Targeted Mass
Mass List					Mass List
Mass List Type:	m/z				Mass List Type:	m/z
Time Mode:	Start/End Time				Time Mode:	Start/End Time
Include Intensity Threshold:	TRUE				Include Intensity Threshold:	TRUE
Add Mass List Targets Determined by Xcalibur AcquireX:	TRUE				Add Mass List Targets Determined by Xcalibur AcquireX:	TRUE
Compound	m/z	t start (min)	t stop (min)	Intensity Threshold	Compound	m/z	t start (min)	t stop (min)	Intensity Threshold
MRFA (Placeholder)	524.265	0	14	0	MRFA (Placeholder)	524.265	0	14	0
Mass Tolerance:	ppm				Mass Tolerance:	ppm
Low:	10				Low:	10
High:	10				High:	10
Set Collision Energy per Compound:	FALSE				Set Collision Energy per Compound:	FALSE
Perform dependent scan on most intense ion if no targets are found:	TRUE				Perform dependent scan on most intense ion if no targets are found:	TRUE
Targeted Mass Exclusion					Targeted Mass Exclusion
Mass List					Mass List
Mass List Type:	m/z				Mass List Type:	m/z
Time Mode:	Start/End Time				Time Mode:	Start/End Time
Include Intensity Threshold:	TRUE				Include Intensity Threshold:	TRUE
Add Mass List Targets Determined by Xcalibur AcquireX:	TRUE				Add Mass List Targets Determined by Xcalibur AcquireX:	TRUE
Compound	m/z	t start (min)	t stop (min)	Intensity Threshold	Compound	m/z	t start (min)	t stop (min)	Intensity Threshold
Mass list created via AcquireX					Mass list created via AcquireX
Mass Tolerance:	ppm				Mass Tolerance:	ppm
Low:	10				Low:	10
High:	10				High:	10
Apex Detection					Apex Detection
Desired Apex Window (%):	30				Desired Apex Window (%):	30
Data Dependent					Data Dependent
Data Dependent Mode:	Cycle Time				Data Dependent Mode:	Cycle Time
Time between Master Scans (sec):	0.6				Time between Master Scans (sec):	0.6
Settings for ddMS2					Settings for ddMS2
Multiplex Ions:	FALSE				Multiplex Ions:	FALSE
Isolation Window (m/z):	1				Isolation Window (m/z):	1
Isolation Offset:	Off				Isolation Offset:	Off
Collision Energy Mode:	Stepped				Collision Energy Mode:	Stepped
Collision Energy Type:	Normalized				Collision Energy Type:	Normalized
HCD Collision Energies (V):	15,30,50				HCD Collision Energies (V):	15,30,50
Orbitrap Resolution:	15000				Orbitrap Resolution:	15000
Scan Range Mode:	Auto				Scan Range Mode:	Auto
AGC Target:	Custom				AGC Target:	Custom
Normalized AGC Target (%):	10				Normalized AGC Target (%):	10
Maximum Injection Time Mode:	Auto				Maximum Injection Time Mode:	Auto
Microscans:	1				Microscans:	1
Data Type:	Centroid				Data Type:	Centroid
Setting for AcquireX
Algorithm:	Background Exclusion
Description:	Create and use an exclusion list of constant background ions and peaks to reduce background fragmentation in your ID runs.
Used reference sample:	An extraced blank sample was used to create the exclusion lists for positive and negative ionization modes.
Exclusion Override Factor:	3
Excluison List Peak Window Extension (s):	6
Internal Standards
Isotopically labeled internal standard	Vendor	Category	Concentration of standard working solution [ng/mL]	Volume of working solution [µL]	Sample Volume [µL]	Concentration related to sample [ng/mL]
Arachidonic acid-d8	Cayman Chemicals	D	100	75	10	750
CE 18:1-d7	Avanti Polar Lipids	J	5000	75	10	37500
Cer d18:1/16:0-d7	Avanti Polar Lipids	A	20	75	10	150
Cholesterol-d7	Avanti Polar Lipids	K	7506.7	75	10	56300.2
DG 15:0/18:1-d7	Avanti Polar Lipids	F	300	75	10	2250
LacCer d18:1/17:0	Avanti Polar Lipids	C	60	75	10	450
LPC 18:1-d7	Avanti Polar Lipids	F	300	75	10	2250
LPC O-16:0-d4	Cayman Chemicals	A	20	75	10	150
LPE 18:1-d7	Avanti Polar Lipids	A	20	75	10	150
LPG 17:1	Avanti Polar Lipids	A	20	75	10	150
LPI 17:1	Avanti Polar Lipids	A	20	75	10	150
PC 15:0/18:1-d7	Avanti Polar Lipids	I	2000	75	10	15000
PC O-18:0/18:1-d9	Avanti Polar Lipids	E	200	75	10	1500
PE 15:0/18:1-d7	Avanti Polar Lipids	D	100	75	10	750
PG 15:0/18:1-d7	Avanti Polar Lipids	D	100	75	10	750
PI 15:0/18:1-d7	Avanti Polar Lipids	D	100	75	10	750
PS 15:0/18:1-d7	Avanti Polar Lipids	B	25.1	75	10	188.25
SM d18:1/18:1-d9	Avanti Polar Lipids	G	400	75	10	3000
TG 14:0/16:1/14:0-d5	Avanti Polar Lipids	H	600	75	10	4500
TG 15:0/18:1-d7/15:0	Avanti Polar Lipids	H	600	75	10	4500
TG 20:0/20:1/20:0-d5	Avanti Polar Lipids	H	600	75	10	4500
*Avanti Polar Lipids	Alabaster, AL, USA
*Cayman Chemicals	Ann Arbor, MI, USA
Acceptance criteria
The following analytes were excluded from data evaluation:
- Analytes showing a mass error > 5 ppm
- Analytes showing an isotope score < 40 (10 ppm, 90% intensity)
Acquisition List (targeted analysis)
Compound Name	Compound Type	Compound Formula	m/z	Polarity	Adduct	Charge State	Retention Time
15-hexadecynoic acid	Target Compound	C16H28O2	251.202	Negative	M-H	1	2.6
FA 16:1	Target Compound	C16H32O2	255.233	Negative	M-H	1	2.9
FA 16:0	Target Compound	C16H30O2	253.217	Negative	M-H	1	3.1
Arachidonic acid-d8	InternalStandard	D8C20H24O2	311.283	Negative	M-H	1	2.94

## Sheet: CompoundDiscoverer workflow
Created with Discoverer version: 3.3.0.550
[Input Files (6)]
-->Select Spectra (33)
[Select Spectra (33)]
-->Align Retention Times (ChromAlign) (41)
[Align Retention Times (ChromAlign) (41)]
-->Detect Compounds (40)
[Detect Compounds (40)]
-->Group Compounds (31)
[Group Compounds (31)]
-->Assign Compound Annotations (25)
-->Search mzVault (43)
-->Search Mass Lists (42)
-->Predict Compositions (29)
-->Fill Gaps (32)
-->Compound Class Scoring (44)
-->Search Neutral Losses (45)
[Fill Gaps (32)]
-->Apply QC Correction (39)
[Apply QC Correction (39)]
-->Mark Background Compounds (28)
[Assign Compound Annotations (25)]
[Search mzVault (43)]
[Search Mass Lists (42)]
[Predict Compositions (29)]
[Mark Background Compounds (28)]
[Compound Class Scoring (44)]
[Search Neutral Losses (45)]
[Differential Analysis (17)]
------------------------------------------------------------------
Processing node 6: Input Files
------------------------------------------------------------------
Input Data:
- File Name(s) (Hidden):
------------------------------------------------------------------
Processing node 33: Select Spectra
------------------------------------------------------------------
1. Spectrum Properties Filter:
- Lower RT Limit: 1
- Upper RT Limit: 12.5
- First Scan: 0
- Last Scan: 0
#NAME?
- Lowest Charge State: 0
- Highest Charge State: 0
- Min. Precursor Mass: 0 Da
- Max. Precursor Mass: 5000 Da
- Total Intensity Threshold: 0
- Minimum Peak Count: 1
2. Scan Event Filters:
#NAME?
#NAME?
#NAME?
- Min. Collision Energy: 0
- Max. Collision Energy: 1000
#NAME?
#NAME?
#NAME?
#NAME?
3. Peak Filters:
- S/N Threshold (FT-only): 1.5
4. Replacements for Unrecognized Properties:
- Unrecognized Charge Replacements: 1
#NAME?
#NAME?
#NAME?
- Unrecognized Polarity Replacements: +
- Unrecognized MS Resolution@200 Replacements: 60000
- Unrecognized MSn Resolution@200 Replacements: 30000
5. General Settings:
#NAME?
- Use Isotope Pattern in Precursor Reevaluation: True
#NAME?
- Store Chromatograms: False
------------------------------------------------------------------
Processing node 41: Align Retention Times (ChromAlign)
------------------------------------------------------------------
1. General Settings:
#NAME?
------------------------------------------------------------------
Processing node 40: Detect Compounds
------------------------------------------------------------------
1. General Settings:
- Mass Tolerance [ppm]: 5 ppm
- Min. Peak Intensity: 10000
- Min. # Scans per Peak: 5
- Use Most Intense Isotope Only: True
2. Trace Detection:
- Max. Number of Gaps to Correct: 2
- Min. Number of Adjacent Non-Zeros: 2
3. Peak Detection:
- Chromatographic S/N Threshold: 1.5
- Remove Baseline: False
- Gap Ratio Threshold: 0.35
- Max. Peak Width [min]: 1
- Min. Relative Valley Depth: 0.1
4. Isotope Pattern Detection:
- Group Isotopes for: Br; Cl
- Use Peak Quality for Isotope Grouping: True
- Filter out Features with Bad Peaks Only: True
- Zig-Zag Index Threshold: 0.2
- Jaggedness Threshold: 0.4
- Modality Threshold: 0.9
- Remove Potentially False Positive Isotopes: True
5. Compound Detection:
- Ions:
	[2M+FA-H]-1
	[2M+H]+1
	[2M+Na]+1
	[2M+NH4]+1
	[2M-H]-1
	[M+2H]+2
	[M+3H]+3
	[M+Cl]-1
	[M+FA-H]-1
	[M+H]+1
	[M+H+Na]+2
	[M+H+NH4]+2
	[M+H-H2O]+1
	[M+H-NH3]+1
	[M+Na]+1
	[M+NH4]+1
	[M-2H]-2
	[M-H]-1
	[M-H-H2O]-1
- Base Ions: [M+H]+1; [M+NH4]+1; [M-H]-1
- Remove Singlets: True
6. AcquireX Settings:
- Detect Persistent Background Ions: False
------------------------------------------------------------------
Processing node 31: Group Compounds
------------------------------------------------------------------
1. General Settings:
- Mass Tolerance: 5 ppm
- RT Tolerance [min]: 0.2
- Align Peaks: False
- Preferred Ions: [M+FA-H]-1; [M+H]+1; [M+NH4]+1; [M-H]-1
#NAME?
2. Peak Rating Contributions:
- Area Contribution: 3
- CV Contribution: 10
- FWHM to Base Contribution: 5
- Jaggedness Contribution: 5
- Modality Contribution: 5
- Zig-Zag Index Contribution: 5
3. Peak Rating Filter:
- Peak Rating Threshold: 4.5
- Number of Files: 5
------------------------------------------------------------------
Processing node 25: Assign Compound Annotations
------------------------------------------------------------------
1. General Settings:
- Mass Tolerance: 5 ppm
2. Data Sources:
- Data Source #1: MassList Search
- Data Source #2: mzVault Search
- Data Source #3: Predicted Compositions
- Data Source #4: (not specified)
- Data Source #5: (not specified)
- Data Source #6: (not specified)
- Data Source #7: (not specified)
3. Scoring Rules:
- Use mzLogic: True
- Use Spectral Distance: True
- SFit Threshold: 20
- SFit Range: 20
4. Reprocessing:
- Clear Names: False
------------------------------------------------------------------
Processing node 43: Search mzVault
------------------------------------------------------------------
1. Search Settings:
- mzVault Library: Bamba lab 34 lipid mediators library stepped NCE 10 30 45.db|Bamba lab 598 polar metabolites stepped NCE 10 30 45.db|LipidBlast-VS68-Neg.db|LipidBlast-VS68-Pos.db
- Max. # Results: 30
- Match Factor Threshold: 0
#NAME?
- Match Analyzer Type: False
- IT Fragment Mass Tolerance: 0.4 Da
- FT Fragment Mass Tolerance: 10 ppm
- Use Retention Time: False
- Precursor Mass Tolerance: 10 ppm
- Apply Intensity Threshold: True
- Match Ionization Method: False
- Ion Activation Energy Tolerance: 20
#NAME?
- Match Ion Activation Type: False
#NAME?
- Remove Precursor Ion: True
- RT Tolerance [min]: 2
------------------------------------------------------------------
Processing node 42: Search Mass Lists
------------------------------------------------------------------
1. Search Settings:
- Mass Lists: Endogenous Metabolites database 4400 compounds.masslist|LipidMaps Structure Database 2021-09-13.massList|Lipids_massList_2022-08-16.massList
- Mass Tolerance: 5 ppm
- Use Retention Time: True
- RT Tolerance [min]: 2
------------------------------------------------------------------
Processing node 29: Predict Compositions
------------------------------------------------------------------
1. Prediction Settings:
- Mass Tolerance: 5 ppm
- Min. Element Counts: C H
#NAME?
- Min. RDBE: 0
- Max. RDBE: 40
- Min. H/C: 0.1
- Max. H/C: 4
- Max. # Candidates: 10
- Max. # Internal Candidates: 200
2. Pattern Matching:
- Intensity Tolerance [%]: 30
- Intensity Threshold [%]: 0.1
- S/N Threshold: 3
- Min. Spectral Fit [%]: 30
- Min. Pattern Cov. [%]: 90
- Use Dynamic Recalibration: True
3. Fragments Matching:
- Use Fragments Matching: True
- Mass Tolerance: 5 ppm
- S/N Threshold: 3
------------------------------------------------------------------
Processing node 32: Fill Gaps
------------------------------------------------------------------
1. General Settings:
- Mass Tolerance: 5 ppm
- S/N Threshold: 1.5
- Use Real Peak Detection: True
------------------------------------------------------------------
Processing node 39: Apply QC Correction
------------------------------------------------------------------
1. General Settings:
#NAME?
- Min. QC Coverage [%]: 50
- Max. QC Area RSD [%]: 30
- Max. Corrected QC Area RSD [%]: 25
- Max. # Files Between QC Files: 15
------------------------------------------------------------------
Processing node 28: Mark Background Compounds
------------------------------------------------------------------
1. General Settings:
- Max. Sample/Blank: 5
- Max. Blank/Sample: 0
- Hide Background: True
------------------------------------------------------------------
Processing node 44: Compound Class Scoring
------------------------------------------------------------------
1. General Settings:
#NAME?
- S/N Threshold: 10
- High Acc. Mass Tolerance: 5 ppm
- Low Acc. Mass Tolerance: 0.5 Da
- Use Full MS Tree: True
- Allow DIA Scoring: True
------------------------------------------------------------------
Processing node 45: Search Neutral Losses
------------------------------------------------------------------
1. General Settings:
- Neutral Losses:
	Fatty_Acid_16:0 (C16 H32 O2, 256.24)
	Fatty_Acid_16:1 (C16 H30 O2, 254.22)
	Fatty_Acid_18:0 (C18 H36 O2, 284.27)
	Fatty_Acid_18:1 (C18 H34 O2, 282.26)
	Fatty_Acid_18:2 (C18 H32 O2, 280.24)
	Fatty_Acid_18:3 (C18 H30 O2, 278.22)
	Fatty_Acid_20:4 (C20 H32 O2, 304.24)
	Fatty_Acid_22:5 (C22 H34 O2, 330.26)
	Fatty_Acid_22:6 (C22 H32 O2, 328.24)
- High Acc. Mass Tolerance: 5 ppm
- Low Acc. Mass Tolerance: 0.5 Da
- S/N Threshold: 3
- Use DIA Scans for Search: False
------------------------------------------------------------------
Processing node 17: Differential Analysis
------------------------------------------------------------------
1. General Settings:
- Log10 Transform Values: True
2. Peak Rating Contributions:
- Update Peak Rating: True
- Area Contribution: 3
- CV Contribution: 10
- FWHM to Base Contribution: 5
- Jaggedness Contribution: 5
- Modality Contribution: 5
- Zig-Zag Index Contribution: 5
